# Supplementary material for: Validation of the illustrated questionnaire on food consumption for Brazilian schoolchildren (QUACEB) for 6- to 10-year-old children
Source: Front Public Health. 2023 Sep 22;11:1051499. doi: 10.3389/fpubh.2023.1051499 (PMC10559973; doi:10.3389/fpubh.2023.1051499)
Supplement: Supplementary file 1 [file Table_1.XLSX]

## Sheet: Dados 
ID	Etapa	TCLE	SCriança	ICriança	DNCriança	SResponsável	ECResponsável	IResponsável	EResponsável	Renda	UF	Escola	AnoEscolar	Almoçou?	Arroz	Feijão	Farinha	Alface/ tomate	Brócolis/chuchu/ couve	Abóbora/ cenoura/ pequi	Carne bovina/ carne suína/ frango	Ovo	Peixe/ camarão	Sopa	Nuggets/ hambúrguer/ pizza/ macarrão instantâneo	Refrigerante	Suco	Café	Doces	Leite	Queijo	Achocolatado de caixinha (ex.: toddyinho)/ iogurte industrializado/ achocolatado em pó	Biscoito/ bolinho de pacote	Cereal matinal	Pão de forma/ "bisnaguinha"	Pão francês	Maçã/ uva/ banana/ laranja	Macarrão	Cuscuz/ tapioca	Pão de queijo/ coxinha/ enroladinho de salsicha	Mortadela/ linguiça/ presunto/ salame	Manga/ mamão	Mandioca/ batata	Salgadinho chips	Outros
1	1	Concordo	F	I.G.D.A	2010-10-20	F	Solteiro	45 a 54 anos	EM incompleto	1 a 3 SM	Minas Gerais	Pública	4º ano	Sim	1	1	2	1	2	2	1	2	2	2	2	2	2	2	2	2	2	2	2	2	2	2	2	2	2	2	2	2	2	2
	2		F	I.G.D.A	2010-10-20										1	1	2	1	2	2	2	2	2	2	2	2	1	2	2	2	2	2	2	2	2	2	2	2	2	2	2	2	2	2
2	1	Concordo	F	HHF	2012-11-01	F	Divorciado	25 a 34 anos	Pós-graduação ou mais	20 a 30 SM	Distrito Federal	Particular	3º ano	Sim	1	1	2	2	2	2	1	2	2	2	2	2	2	2	2	2	2	2	2	2	2	2	2	2	2	2	2	2	2	2	Ervilha e batata
	2	Concordo	F	HHF	2012-11-01										1	1	2	2	2	2	1	2	2	2	2	2	1	2	2	2	2	2	2	2	2	2	2	2	2	2	2	2	2	2
3	1	Concordo	F	I. P. G	2011-08-13	F	Casado/ União estável	35 a 44 anos	Pós-graduação ou mais	6 a 10 SM	Distrito Federal	Pública	3º ano	Sim	1	1	2	1	2	2	1	2	2	2	2	2	1	2	1	2	2	2	2	2	2	2	2	2	2	2	2	2	2	2	Yakult
	2		F	I. P. G	2011-08-13										1	1	2	2	2	2	1	2	2	2	2	2	1	2	2	2	2	1	2	2	2	2	2	2	2	2	2	2	2	2
4	1	Concordo	M	D.C.F	2011-06-17	F	Solteiro	19 a 24 anos	ES incompleto	6 a 10 SM	Distrito Federal	Particular	3º ano	Sim	1	1	2	1	2	2	1	1	2	2	2	2	1	2	2	2	2	2	2	2	2	2	1	2	2	2	2	2	2	2
	2		M	D.C.F	2011-06-17										1	1	2	1	2	2	2	1	2	2	2	2	1	2	2	2	2	2	2	2	2	2	1	2	2	2	2	2	2	2
5	1	Concordo	F	LLDS	2011-09-21	F	Casado/ União estável	45 a 54 anos	Pós-graduação ou mais	Mais de 30 SM	Distrito Federal	Particular	3º ano	Sim	1	1	2	2	2	1	1	2	2	2	2	2	1	2	1	2	2	2	2	2	2	2	2	2	2	2	2	2	1	2
	2		F	LLDS	2011-09-21										1	1	2	2	2	1	2	2	2	2	2	2	1	2	1	2	2	2	2	2	2	2	2	2	2	2	2	2	1	2
6	1	Concordo	M	RF	2012-06-04	F	Casado/ União estável	45 a 54 anos	Pós-graduação ou mais	10 a 20 SM	Distrito Federal	Particular	3º ano	Sim	1	1	2	2	1	1	1	2	2	2	2	2	1	2	2	2	2	2	2	2	2	2	2	2	2	2	2	2	2	2	Farofa de ovo
	2		M	RF	2012-06-04										1	1	1	2	1	1	1	2	2	2	2	2	2	2	2	2	2	2	2	2	2	2	2	2	2	2	2	2	2	2
7	1	Concordo	M	BFM	2013-04-13	F	Divorciado	35 a 44 anos	Pós-graduação ou mais	3 a 6 SM	Distrito Federal	Pública	1º ano	Sim	1	1	2	2	1	2	1	2	2	2	2	2	2	2	2	2	2	2	2	2	2	2	2	2	2	2	2	2	2	2
	2		M	BFM	2013-04-13										1	1	2	2	1	2	1	2	2	2	2	2	1	2	2	2	2	2	2	2	2	2	2	2	2	2	2	2	2	2
8	1	Concordo	M	G.C.L.	2012-03-20	F	Casado/ União estável	25 a 34 anos	ES incompleto	10 a 20 SM	Distrito Federal	Pública	3º ano	Sim	1	1	2	1	2	1	1	2	2	2	2	2	1	2	2	2	2	2	2	2	2	2	1	2	2	2	2	2	2	2	Milho
	2		M	G.C.L.	2012-03-20										1	1	2	1	2	1	1	2	2	2	2	2	1	2	2	2	2	2	2	2	2	2	1	2	2	2	2	2	2	2
9	1	Concordo	M	DS	2012-08-06	F	Casado/ União estável	35 a 44 anos	Pós-graduação ou mais	10 a 20 SM	Distrito Federal	Particular	3º ano	Sim	1	1	2	1	2	1	1	2	2	2	2	2	2	2	2	2	2	2	2	2	2	2	2	2	2	2	2	2	2	2	Aspargo
	2		M	DS	2012-08-07										1	1	2	1	2	1	1	2	2	2	2	2	2	2	2	2	2	2	2	2	2	2	2	2	2	2	2	2	2	2	asparagus
10	1	Concordo	F	MLHMAS	2011-10-21	F	Casado/ União estável	35 a 44 anos	ES completo	10 a 20 SM	Distrito Federal	Particular	3º ano	Sim	1	1	2	2	2	2	1	2	2	2	2	2	2	2	2	2	2	2	2	2	2	2	2	2	2	2	2	2	2	2
	2		F	MLHMAS	2011-10-21										2	1	2	2	2	2	1	2	2	2	2	2	2	2	2	2	2	2	2	2	2	2	2	2	2	2	2	2	2	2
11	1	Concordo	F	M. F.	2013-09-02	F	Casado/ União estável	35 a 44 anos	ES completo	1 a 3 SM	Minas Gerais	Particular	1º ano	Não	2	2	2	2	2	2	2	2	2	2	2	2	2	2	2	1	2	2	2	2	2	2	2	2	2	2	2	2	2	2	Pão
	2		F	M. F.	2013-09-02									Não
12	1	Concordo	M	GCM	2012-10-19	F	Casado/ União estável	35 a 44 anos	ES incompleto	3 a 6 SM	Distrito Federal	Particular	2º ano	Sim	2	2	2	2	2	2	2	2	2	2	2	2	2	2	2	2	2	2	2	2	2	2	2	1	2	2	2	2	2	2	Carne moida
	2		M	Gcm	2012-10-19										2	2	2	2	2	2	2	2	2	2	2	2	2	2	2	2	2	2	2	2	2	2	2	1	2	2	2	2	2	2
13	1	Concordo	M	L.S.R.S.A.	2010-09-15	F	Divorciado	35 a 44 anos	ES incompleto	1 a 3 SM	Distrito Federal	Pública	4º ano	Sim	1	1	2	2	2	2	1	2	2	2	2	2	1	2	1	2	2	2	2	2	2	2	2	2	2	2	2	2	2	2
	2		M	L.S.R.S.A.	2010-09-15										1	1	2	2	2	2	1	2	2	2	2	1	2	2	1	2	2	2	2	2	2	2	2	2	2	2	2	2	2	2
14	1	Concordo	M	L.B.T.C	2012-07-21	M	Divorciado	45 a 54 anos	Pós-graduação ou mais	10 a 20 SM	Distrito Federal	Particular	2º ano	Sim	1	1	2	2	2	2	1	2	2	2	2	2	2	2	2	2	2	2	2	2	2	2	2	2	2	2	2	2	2	2
	2		M	L.B.T.C	2012-07-21										1	1	2	2	2	2	1	2	2	2	2	2	1	2	2	2	2	2	2	2	2	2	2	2	2	2	2	2	2	2
15	1	Concordo	F	L.C.C	2013-01-15	F	Casado/ União estável	25 a 34 anos	Pós-graduação ou mais	6 a 10 SM	Distrito Federal	Particular	2º ano	Sim	1	2	1	2	2	1	1	2	2	2	2	2	2	2	2	2	2	2	2	2	2	2	2	2	2	2	2	2	2	2	Batata, polenta
	2		F	LCC	2013-01-15										1	2	1	2	2	2	1	2	2	2	2	2	2	2	2	2	2	2	2	2	2	2	2	2	2	2	2	2	1	2
16	1	Concordo	M	G.R.M.F	2011-02-24	M	Casado/ União estável	55 a 64 anos	Pós-graduação ou mais	Mais de 30 SM	Distrito Federal	Particular	4º ano	Sim	1	1	2	2	1	2	1	2	2	2	2	2	1	2	2	2	2	2	2	2	2	2	2	2	2	2	2	2	1	2	Couve-flor
	2		M	G.R.M.F	2011-02-24										1	1	2	2	1	2	1	2	2	2	2	2	1	2	2	2	2	2	2	2	2	2	2	2	2	2	2	2	1	2
17	1	Concordo	M	J.P.R	2011-11-29	F	Casado/ União estável	35 a 44 anos	ES completo	10 a 20 SM	Tocantins	Particular	3º ano	Sim	1	2	2	2	2	2	1	2	2	2	2	2	1	2	2	2	2	2	2	2	2	2	2	2	2	2	2	2	1	2
	2		M	J.P.R	2011-11-29										1	2	2	2	2	2	1	2	2	2	2	2	2	2	2	2	2	2	2	2	2	2	2	2	2	2	2	2	1	2	Suco de poupa morango
18	1	Concordo	M	H.P.F.R	2012-04-19	F	Casado/ União estável	35 a 44 anos	Pós-graduação ou mais	20 a 30 SM	Tocantins	Particular	3º ano	Sim	2	2	2	2	2	2	2	2	2	1	2	2	2	2	2	2	2	2	2	2	2	2	2	2	2	2	2	2	2	2
	2		M	H.p.F.R	2012-04-19										2	2	2	2	2	2	2	2	2	1	2	2	2	2	2	2	2	2	2	2	2	2	2	2	2	2	2	2	2	2
19	1	Concordo	F	E.D.B.	2011-12-20	F	Casado/ União estável	45 a 54 anos	Pós-graduação ou mais	Mais de 30 SM	Tocantins	Particular	3º ano	Sim	2	1	2	1	1	2	1	2	2	2	2	2	1	2	2	2	2	2	2	2	2	2	2	2	2	2	2	2	1	2
	2		F	E.D.B.	2011-12-20										2	1	2	1	1	1	1	2	2	2	2	2	1	2	2	2	1	2	2	2	2	2	2	2	2	2	2	2	2	2
20	1	Concordo	F	CSY	2011-07-04	F	Casado/ União estável	35 a 44 anos	Pós-graduação ou mais	6 a 10 SM	Tocantins	Particular	3º ano	Sim	1	1	2	2	2	2	2	2	1	2	2	2	1	2	2	2	2	2	2	2	2	2	2	2	2	2	2	2	2	2
	2		F	CSY	2011-07-04										1	1	2	2	2	2	2	2	1	2	2	2	1	2	2	2	2	2	2	2	2	2	2	2	2	2	2	2	2	2
21	1	Concordo	F	P.N.B	2012-12-15	F	Casado/ União estável	25 a 34 anos	ES completo	3 a 6 SM	Minas Gerais	Particular	2º ano	Sim	1	1	2	1	2	2	1	2	2	2	2	2	2	2	2	2	2	2	2	2	2	2	2	2	2	2	2	2	2	2
	2		F	PNB	2012-12-15										1	1	2	1	2	2	1	2	2	2	2	2	2	2	2	2	2	2	2	2	2	2	2	2	2	2	2	2	2	2
22	1	Concordo	M	C.M.S	2013-09-19	F	Casado/ União estável	35 a 44 anos	ES completo	6 a 10 SM	Tocantins	Particular	1º ano	Sim	1	2	2	2	2	2	1	2	2	2	2	2	1	2	2	2	2	2	2	2	2	2	2	2	2	2	2	2	2	2
	2		M	C.M.S	2013-09-19										1	2	2	1	2	2	1	2	2	2	2	2	1	2	2	2	2	2	2	2	2	2	2	2	2	2	2	2	2	2
23	1	Concordo	F	MECTAS	2011-09-13	F	Solteiro	25 a 34 anos	Pós-graduação ou mais	3 a 6 SM	Rio de Janeiro	Particular	3º ano	Sim	2	2	2	1	2	2	2	2	2	2	2	2	2	2	2	2	2	2	2	2	2	2	2	1	2	2	2	2	2	2	Milho, azeitona, couve-flor
	2		F	MECTAS	2011-09-13										2	2	2	1	2	2	2	2	2	2	2	2	2	2	2	2	2	2	2	2	2	2	2	1	2	2	2	2	2	2	Milho, azeitona, couve-flor.
24	1	Concordo	M	APMB	2012-06-25	F	Casado/ União estável	35 a 44 anos	Pós-graduação ou mais	10 a 20 SM	Distrito Federal	Particular	3º ano	Sim	1	1	2	1	2	1	1	2	2	2	2	2	1	2	2	2	2	2	2	2	2	2	2	2	2	2	2	2	2	2	Rúcula e agrião
	2		M	APMB	2012-06-25										1	1	2	1	2	2	1	2	2	2	2	2	1	2	2	2	2	2	2	2	2	2	2	2	2	2	2	2	2	2
25	1	Concordo	F	E.M.C.M	2013-05-08	F	Casado/ União estável	45 a 54 anos	ES completo	20 a 30 SM	Distrito Federal	Particular	1º ano	Sim	1	1	1	1	2	1	1	1	2	2	2	2	1	2	2	2	2	2	2	2	2	2	2	2	2	2	2	2	2	2
	2		F	E.M.C.M	2013-05-08										1	1	1	2	2	2	1	1	2	2	2	2	1	2	2	2	2	2	2	2	2	2	2	2	2	2	2	2	2	2
26	1	Concordo	F	S.E.M.B.	2012-03-30	F	Casado/ União estável	35 a 44 anos	Pós-graduação ou mais	10 a 20 SM	Tocantins	Particular	3º ano	Sim	2	2	2	2	2	2	1	2	2	2	2	2	2	2	2	2	2	2	2	2	2	2	2	1	2	2	2	2	2	2
	2		F	S.E.M.B	2012-03-30										2	2	2	2	2	2	1	2	2	2	2	2	2	2	2	2	2	2	2	2	2	2	2	1	2	2	2	2	2	2
27	1	Concordo	F	A.M.R.	2012-01-05	F	Casado/ União estável	45 a 54 anos	ES completo	1 a 3 SM	Tocantins	Particular	3º ano	Sim	1	1	2	2	2	2	1	2	2	2	2	2	1	2	2	2	2	2	2	2	2	2	1	2	2	2	2	1	2	2
	2		F	A . M . R	2012-01-05										1	1	2	1	2	2	1	2	2	2	2	2	1	2	2	2	2	2	2	2	2	2	2	2	2	2	2	2	2	2
28	1	Concordo	F	M.C	2013-07-15	F	Casado/ União estável	35 a 44 anos	Pós-graduação ou mais	20 a 30 SM	Tocantins	Particular	1º ano	Sim	1	1	2	2	2	2	1	1	2	2	2	1	2	2	1	2	2	2	2	2	2	2	2	2	2	2	2	2	2	2
	2		F	M.C	2013-07-15										1	1	2	2	2	2	1	1	2	2	2	1	2	2	1	2	2	2	2	2	2	2	2	2	2	2	1	2	2	2
29	1	Concordo	F	E.V.M.	2011-10-08	F	Casado/ União estável	35 a 44 anos	Pós-graduação ou mais	10 a 20 SM	São Paulo	Particular	3º ano	Sim	1	1	2	2	2	2	1	2	2	2	2	2	2	2	2	2	2	2	2	2	2	2	2	2	2	2	2	2	2	2
	2		F	E.V.M.	2011-10-08										1	1	2	2	2	2	1	2	2	2	2	2	2	2	2	2	2	2	2	2	2	2		2	2	2	2	2	2	2
30	1	Concordo	M	EBS	2013-03-07	F	Solteiro	45 a 54 anos	ES completo	6 a 10 SM	Distrito Federal	Particular	1º ano	Sim	2	2	2	2	2	1	1	2	2	2	2	2	1	2	2	2	2	2	2	2	2	2	2	1	2	2	2	2	2	2
	2		M	EBS	2013-03-07										1	1	2	2	2	1	1	2	2	2	2	2	1	2	2	2	2	2	2	2	2	2	2	2	2	2	2	2	2	2
31	1	Concordo	M	LMNA	2011-08-30	F	Solteiro	25 a 34 anos	ES completo	Menos de 1 SM	Distrito Federal	Pública	3º ano	Sim	1	1	2	1	2	2	1	2	2	2	2	2	1	2	2	2	2	2	2	2	2	2	2	2	2	2	2	2	2	2
	2		M	LMNA	2011-08-30										1	1	2	1	2	2	1	2	2	2	2	2	1	2	2	2	2	2	2	2	2	2	2	2	2	2	2	2	2	2
32	1	Concordo	M	RGNA	2013-03-13	F	Solteiro	25 a 34 anos	ES completo	Menos de 1 SM	Distrito Federal	Pública	2º ano	Sim	1	1	1	1	2	2	1	2	2	2	2	2	1	2	2	2	2	2	2	2	2	2	2	2	2	2	2	2	2	2
	2		M	RGNA	2013-03-13										1	1	2	1	2	2	1	2	2	2	2	2	2	2	2	2	2	2	2	2	2	2	2	2	2	2	2	2	2	2
33	1	Concordo	F	J.S.N	2014-08-06	F	Casado/ União estável	35 a 44 anos	Pós-graduação ou mais	10 a 20 SM	Tocantins	Particular	2º ano	Sim	1	2	2	2	2	2	2	2	1	2	2	2	2	2	2	2	2	2	2	2	2	2	2	2	2	2	2	2	2	2
	2		F	J.S.N	2014-08-06										1	2	2	2	2	2	2	2	1	2	2	2	2	2	2	2	2	2	2	2	2	2	2	2	2	2	2	2	2	2
	LEGENDA:	1: comeu
		2: não comeu
